# Supplementary material for: Obstetrician’s risk perception on the prescription of magnesium sulfate in severe preeclampsia and eclampsia: A qualitative study in Brazil
Source: PLoS One. 2017 Mar 16;12(3):e0172602. doi: 10.1371/journal.pone.0172602 (PMC5354257; doi:10.1371/journal.pone.0172602)
Supplement: S1 Table — (XLSX) [file pone.0172602.s001.xlsx]

## Sheet: Carac. entrevistado
Case	Place of iterview	Sex	time since graduation_y	ObGyn Residency	Age_years
1	UBS	1	26	1	52
2	UBS	2	31	1	57
3	UBS	1	13	1	37
4	UBS	2	12	1	37
5	UBS	1	20	1	45
6	UBS	1	28	1	56
7	UBS	1	20	1	45
8	UBS	1	15	1	40
9	UBS	1	10	1	43
10	UBS	1	10	1	34
11	UBS	1	7	1	31
12	UBS	2	24	1	49
13	UBS	1	35	1	60
14	UBS	1	10	1	35
1	MATERN	2	12	1	37
2	MATERN	2	28	1	51
3	MATERN	2	10	1	46
4	MATERN	1	30	1	55
5	MATERN	1	7	1	32
6	MATERN	1	25	1	48
7	MATERN	1	30	1	62
8	MATERN	2	10	1	34
9	MATERN	2	20	1	45
10	MATERN	2	25	1	48
11	MATERN	2	10	1	34
12	MATERN	2	16	1	41
13	MATERN	1	20	1	43
14	MATERN	1	17	1	42
15	MATERN	1	28	1	50
16	MATERN	1	22	1	47
